# Supplementary material for: Activation of the Endothelin System in Chronic Kidney Disease and Kidney Transplant Recipients—Implications for Disease Progression
Source: Int J Mol Sci. 2026 Jun 23;27(13):5647. doi: 10.3390/ijms27135647 (PMC13360933; doi:10.3390/ijms27135647)
Supplement: Supplementary file 1 [file ijms-27-05647-s001.zip]

Archive with 1 entries (1 files):
- ijms-4360169-supplementary.pdf
